# Supplementary material for: Computational Screening of Bonding-Controlled Electronic Structures in One-Dimensional Cu/Ag-Based Hybrid Semiconductors
Source: Materials (Basel). 2026 Mar 31;19(7):1393. doi: 10.3390/ma19071393 (PMC13074672; doi:10.3390/ma19071393)
Supplement: Supplementary file 1 [file materials-19-01393-s001.zip]

Archive with 1 entries (1 files):
- materials-4163956-supplementary.pdf
